# Supplementary material for: Exploration of the Shared Molecular Mechanisms between COVID-19 and Neurodegenerative Diseases through Bioinformatic Analysis
Source: Int J Mol Sci. 2023 Mar 2;24(5):4839. doi: 10.3390/ijms24054839 (PMC10002862; doi:10.3390/ijms24054839)
Supplement: Supplementary file 1 [file ijms-24-04839-s001.zip]

Archive with 1 entries (1 files):
- ijms-2184897-supplementary.pdf
